# Supplementary material for: Concentrations of toxic metals and essential trace elements vary among individual neurons in the human locus ceruleus
Source: PLoS One. 2020 May 19;15(5):e0233300. doi: 10.1371/journal.pone.0233300 (PMC7237016; doi:10.1371/journal.pone.0233300)
Supplement: S1 Table — Supplementary Data Sheets 1 to 7 show concentrations of all elements in individual neurons from patients P1 to P7, as well as statistics for concentrations averaged from multiple neurons (‘bulk’), uncertainty estimates (‘error bars’), and minimum detectable levels (‘MDL’). AP: anterior pons, LC: locus ceruleus. (XLSX) [file pone.0233300.s002.xlsx]

## Sheet: Sheet1
P1 LC (K-normed)	Neuron 1	Neuron 2	Neuron 3	Neuron 4	Neuron 5	Neuron 6	Bulk		Error bars	Neuron 1	Neuron 2	Neuron 3	Neuron 4	Neuron 5	Neuron 6	Bulk		Areal density (ngcm-2)	Neuron 1	Neuron 2	Neuron 3	Neuron 4	Neuron 5	Neuron 6	Bulk		Error (ngcm-2)	Neuron 1	Neuron 2	Neuron 3	Neuron 4	Neuron 5	Neuron 6	Bulk		MDL (ngcm-2)	Neuron 1	Neuron 2	Neuron 3	Neuron 4	Neuron 5	Neuron 6	Bulk
As	0	0	0	0	0	0	0		As	na	na	na	na	na	na	na		As	0	0	0	0	0	0	0		As	3.01496	2.02237	2.02237	2.02237	3.01496	2.02237	0.583095		As	3.6	2.6	2.2	2.8	3.7	2.2	0.64
Au	0	0	0.3276	0	0	0	0		Au	0	0	0.208979	0	0	0	0		Au	0	0	3.2	0	0	0	0		Au	3.02655	2.03961	2.03961	2.03961	3.02655	2.03961	0.72111		Au	5.4	4	3.3	4.1	5.4	3.4	0.97
Br	0.439303	0.569719	0.511876	0.58418	0.11084	0.635829	0.498295		Br	0.294545	0.146202	0.105249	0.119923	0.222808	0.163027	0.0486626		Br	3	4	5	5	1	4	3.8		Br	2.00998	1.0198	1.0198	1.0198	2.00998	1.0198	0.360555		Br	3.5	2.5	2	2.6	3.7	2.1	0.56
Ca	40.4159	33.471	32.0434	36.6865	39.7916	30.0429	27.5374		Ca	6.10859	4.12848	2.70926	3.73772	5.12597	3.77664	1.18428		Ca	276	235	313	314	359	189	210		Ca	41.1096	28.1603	25.1794	31.1448	45.0999	23.1948	7.61577		Ca	45	33	28	35	47	29	8.3
Cl	649.729	612.876	552.928	526.113	574.817	598.315	600.315		Cl	52.6136	43.0055	28.4367	31.4597	46.9766	41.2853	29.8773		Cl	4437	4303	5401	4503	5186	3764	4578		Cl	340.771	274.492	239.585	248.02	397.201	238.65	201.777		Cl	205	151	120	154	198	137	35
Co	0	0	0	0	0	0	0		Co	na	na	na	na	na	na	na		Co	0	0	0	0	0	0	0		Co	3.02655	2.03961	2.03961	2.03961	3.02655	2.03961	0.72111		Co	5.2	3.9	3.3	4.1	5.1	3.3	0.94
Cr	1.64006	0.883065	0.12285	0.724384	1.57393	0	0.288487		Cr	1.03257	0.721669	0.417622	0.591851	0.78222	0	0.168061		Cr	11.2	6.2	1.2	6.2	14.2	0	2.2		Cr	7.04557	5.0636	4.07922	5.0636	7.04557	4.07922	1.28062		Cr	9.8	7.4	6.2	7.7	9.6	6.4	1.8
Cu	1.84507	2.07948	2.6208	2.40682	2.61583	2.63869	2.33412		Cu	0.444027	0.294391	0.217985	0.242839	0.342398	0.329402	0.103194		Cu	12.6	14.6	25.6	20.6	23.6	16.6	17.8		Cu	3.01496	2.02237	2.02237	2.02237	3.01496	2.02237	0.67082		Cu	5.5	4.1	3.4	4.1	5.4	3.4	0.99
Fe	5.27164	13.1035	10.5446	7.94485	9.08889	4.92767	7.86782		Fe	1.04425	0.82108	0.589743	0.623799	0.930427	0.66899	0.345042		Fe	36	92	103	68	82	31	60		Fe	7.07107	5.09902	5.09902	5.09902	8.06226	4.12311	2.23607		Fe	6.2	4.7	3.9	4.8	5.9	4	1.1
Hg	2.05008	0	0.4095	0	0.665041	0	0.288487		Hg	0.444619	na	0.207315	na	0.334716	na	0.0767517		Hg	14	0	4	0	6	0	2.2		Hg	3.01496	2.02237	2.02237	2.02237	3.01496	2.02237	0.583095		Hg	5.1	3.7	3.1	3.9	5.1	3.2	0.92
K	1000	1000	1000	1000	1000	1000	1000		K	36.2998	41.3415	36.8027	32.9225	40.3157	38.5064	32.6912		K	6829	7021	9768	8559	9022	6291	7626		K	175.285	205.244	254.197	199.251	257.194	171.292	176.284		K	65	49	40	50	66	43	12
Mn	0	1.4243	0.921376	0	1.1084	1.43062	0.550747		Mn	na	0.437736	0.314124	na	0.449433	0.487873	0.131747		Mn	0	10	9	0	10	9	4.2		Mn	4.04475	3.05941	3.05941	3.05941	4.04475	3.05941	1		Mn	8	6.1	5.1	6.3	7.7	5.2	1.5
Ni	0.0439303	0	0	0	0.365773	0.0476872	0		Ni	0.441495	0	0	0	0.334342	0.321474	0		Ni	0.3	0	0	0	3.3	0.3	0		Ni	3.01496	2.02237	2.02237	2.02237	3.01496	2.02237	0.67082		Ni	6.2	4.7	3.9	4.8	6.2	3.9	1.1
P	936.448	799.601	621.724	706.625	492.13	680.337	811.697		P	302.366	236.243	153.814	201.05	237.074	236.663	161.417		P	6395	5614	6073	6048	4440	4280	6190		P	2058.33	1650.53	1494.12	1715.02	2135.13	1484.28	1222.62		P	1339	966	748	986	1224	906	227
Pb	1.62542	1.15368	0.931613	0.12852	0.454445	0.174853	0.013113		Pb	1.03432	0.584935	0.420437	0.479037	0.672606	0.651742	0.176418		Pb	11.1	8.1	9.1	1.1	4.1	1.1	0.1		Pb	7.05762	4.1	4.1	4.1	6.06712	4.1	1.34536		Pb	7.3	5.4	4.4	5.7	7.6	4.5	1.3
Pt	0	0	0	0	0.665041	0	0		Pt	na	na	na	na	0.334716	na	na		Pt	0	0	0	0	6	0	0		Pt	3.01496	2.02237	2.02237	2.02237	3.01496	2.02237	0.583095		Pt	5.8	4.2	3.6	4.3	5.7	3.6	1
Rb	1.17147	1.4243	1.638	1.2852	0	2.54332	0.655652		Rb	0.598094	0.444177	0.320703	0.363988	na	0.498371	0.168611		Rb	8	10	16	11	0	16	5		Rb	4.07922	3.10483	3.10483	3.10483	4.07922	3.10483	1.28062		Rb	5.2	3.7	3	3.9	5.5	3.1	0.82
S	993.557	1697.91	1415.95	1329.13	968.3	1578.13	1166.14		S	192.579	151.059	108.183	158.666	154.333	140.435	78.958		S	6785	11921	13831	11376	8736	9928	8893		S	1303.54	1001.7	993.544	1331.95	1369.94	841.105	565.955		S	452	324	255	332	426	299	77
Se	0.717528	0.270617	1.42301	1.03984	0.321436	1.0968	0.73433		Se	0.294905	0.145466	0.110776	0.121584	0.222974	0.164833	0.0502346		Se	4.9	1.9	13.9	8.9	2.9	6.9	5.6		Se	2.00998	1.0198	1.0198	1.0198	2.00998	1.0198	0.360555		Se	3.6	2.6	2.1	2.8	3.8	2.2	0.61
Ti	0	1.68067	0	0	2.30548	0	0		Ti	0	1.00642	0	0	1.22508	0	0		Ti	0	11.8	0	0	20.8	0	0		Ti	10.0404	7.05762	6.06712	8.05047	11.0368	6.06712	2.19317		Ti	18	14	12	14	19	12	3.5
Zn	5.05198	6.33813	5.06757	5.08237	5.81911	5.00715	4.8256		Zn	0.458977	0.341007	0.244403	0.370676	0.372264	0.347373	0.132022		Zn	34.5	44.5	49.5	43.5	52.5	31.5	36.8		Zn	3.00666	2.00998	2.00998	3.00666	3.00666	2.00998	0.538516		Zn	4.7	3.5	2.9	3.5	4.6	3	0.84

## Sheet: Sheet2
P2 LC (K-normed)	Neuron 1	Neuron 2	Neuron 3	Neuron 4	Neuron 5	Neuron 6	Bulk		Error bars	Neuron 1	Neuron 2	Neuron 3	Neuron 4	Neuron 5	Neuron 6	Bulk		Areal density (ngcm-2)	Neuron 1	Neuron 2	Neuron 3	Neuron 4	Neuron 5	Neuron 6	Bulk		Error (ngcm-2)	Neuron 1	Neuron 2	Neuron 3	Neuron 4	Neuron 5	Neuron 6	Bulk		MDL (ngcm-2)	Neuron 1	Neuron 2	Neuron 3	Neuron 4	Neuron 5	Neuron 6	Bulk
As	0	0	0	0	0	0	0		As	na	na	na	na	na	na	na		As	0	0	0	0	0	0	0		As	1.04403	2.02237	1.04403	1.04403	1.04403	1.04403	0.424264		As	1.4	2	1.6	1.8	2	1.2	0.35
Au	0.423993	0	0.299963	0	0	0.293866	0		Au	0.134611	na	0.134763	na	na	0.131999	na		Au	3.4	0	2.4	0	0	2.4	0		Au	1.07703	2.03961	1.07703	1.07703	2.03961	1.07703	0.640312		Au	2.1	3.1	2.5	2.8	3	1.9	0.54
Br	1.04751	0.850272	1.01237	0.724739	0.902114	0.869352	0.802895		Br	0.129101	0.136764	0.129265	0.142983	0.138438	0.0792492	0.0439648		Br	8.4	6.4	8.1	5.2	6.7	7.1	7.1		Br	1.0198	1.0198	1.0198	1.0198	1.0198	0.632456	0.360555		Br	1.3	1.8	1.4	1.6	1.7	1.1	0.3
Ca	35.0418	39.5908	39.62	33.5889	35.6806	35.8761	31.6635		Ca	1.9139	2.80809	2.29931	2.62529	2.79473	1.75396	0.889665		Ca	281	298	317	241	265	293	280		Ca	14.1421	20.0998	17.1172	18.1108	20.0998	13.1529	5.38516		Ca	16	23	20	23	24	16	4.4
Cl	847.113	922.678	909.136	911.777	977.784	920.411	910.438		Cl	35.1211	43.6971	37.8059	45.2219	43.4199	36.4793	36.0945		Cl	6793	6945	7274	6542	7262	7517	8051		Cl	241.961	291.481	259.942	292.441	289.56	259.942	273.28		Cl	67	98	82	102	94	68	18
Co	0	0	0	0	0	0	0		Co	na	na	na	na	na	na	na		Co	0	0	0	0	0	0	0		Co	1.11803	2.06155	1.11803	2.06155	2.06155	1.11803	0.707107		Co	1.9	2.9	2.4	2.7	2.9	1.9	0.51
Cr	0	0	0	0.0278746	0.296217	0	0		Cr	na	na	na	0.43273	0.418087	na	0		Cr	0	0	0	0.2	2.2	0	0		Cr	2.15407	3.10483	3.10483	3.10483	3.10483	2.15407	1.06301		Cr	3.6	5.3	4.5	5.1	5.5	3.5	0.96
Cu	16.2115	15.4112	15.998	14.216	15.2148	15.0606	15.9448		Cu	0.426519	0.524192	0.423826	0.415621	0.503222	0.382596	0.398715		Cu	130	116	128	102	113	123	141		Cu	2.02237	3.01496	2.02237	2.02237	3.01496	2.02237	2.02237		Cu	2	3.1	2.6	2.9	3.1	2	0.55
Fe	6.23519	5.57991	4.74941	4.04181	10.2329	4.77532	14.1355		Fe	0.37671	0.494413	0.461817	0.629315	0.634496	0.451059	0.500079		Fe	50	42	38	29	76	39	125		Fe	2.82843	3.60555	3.60555	4.47214	4.47214	3.60555	3.60555		Fe	2.3	3.4	2.8	3.2	3.4	2.2	0.61
Hg	15.2139	11.957	4.49944	1.25436	0.403932	0.50202	3.08719		Hg	0.49554	0.478819	0.270269	0.147984	0.140794	0.116567	0.0913605		Hg	122	90	36	9	3	4.1	27.3		Hg	3.01496	3.01496	2.02237	1.04403	1.04403	0.948683	0.583095		Hg	2	2.9	2.4	2.6	2.8	1.8	0.5
K	1000	1000	1000	1000	1000	1000	1000		K	30.0062	31.029	30.0737	30.3852	27.6424	27.3864	28.968		K	8019	7527	8001	7175	7427	8167	8843		K	170.144	165.148	170.144	154.159	145.169	158.155	181.135		K	22	33	28	34	33	23	6.2
Mn	0.623519	0	0	0	0	0.489776	0.407102		Mn	0.260725	0.260725	0.260725	0.260725	0.260725	0.143108	0.104591		Mn	5	0	0	0	0	4	3.6		Mn	2.08806	2.08806	2.08806	2.08806	2.08806	1.16619	0.921954		Mn	2.9	4.4	3.7	4.1	4.5	2.9	0.79
Ni	0	0	0	0	0	0	0		Ni	na	na	na	na	na	na	na		Ni	0	0	0	0	0	0	0		Ni	1.04403	1.04403	1.04403	1.04403	2.02237	0.948683	0.583095		Ni	2.3	3.5	2.9	3.2	3.5	2.3	0.61
P	455.668	514.68	334.083	304.808	552.578	373.332	475.178		P	152.259	196.103	156.229	183.229	180.364	153.401	142.976		P	3654	3874	2673	2187	4104	3049	4202		P	1218.5	1473.62	1248.7	1313.83	1337.16	1251.43	1261.4		P	424	626	520	664	581	442	118
Pb	1.47151	1.03627	1.09986	1.6446	1.5888	1.68973	0.316635		Pb	0.280589	0.420739	0.395927	0.44215	0.426912	0.275741	0.160056		Pb	11.8	7.8	8.8	11.8	11.8	13.8	2.8		Pb	2.23607	3.16228	3.16228	3.16228	3.16228	2.23607	1.41421		Pb	2.7	3.9	3.2	3.6	3.9	2.5	0.68
Pt	0	0	0	0	0	0	0		Pt	na	na	na	na	na	na	na		Pt	0	0	0	0	0	0	0		Pt	1.04403	2.02237	1.04403	1.04403	2.02237	1.04403	0.5		Pt	2.2	3.3	2.7	3	3.2	2.1	0.57
Rb	2.49408	2.25854	2.24972	2.50871	2.28895	2.32644	1.47009		Rb	0.184126	0.301178	0.283539	0.316274	0.428125	0.277475	0.162735		Rb	20	17	18	18	17	19	13		Rb	1.41421	2.23607	2.23607	2.23607	3.16228	2.23607	1.41421		Rb	1.7	2.5	2	2.4	2.5	1.6	0.43
S	890.635	709.712	681.415	549.826	690.184	702.461	549.7		S	81.8843	100.726	89.2328	96.5593	103.377	71.9133	68.6759		S	7142	5342	5452	3945	5126	5737	4861		S	638.905	749.051	704.475	687.608	761.213	576.712	599.083		S	147	219	182	229	208	153	41
Se	6.22272	5.03521	2.12473	0.571429	0.390467	0.367332	1.65102		Se	0.183318	0.174819	0.123772	0.129081	0.12437	0.0777664	0.052973		Se	49.9	37.9	17	4.1	2.9	3	14.6		Se	1.0198	1.0198	0.921954	0.921954	0.921954	0.632456	0.360555		Se	1.3	1.9	1.5	1.7	1.9	1.2	0.33
Ti	0	0	0	0	0	0	0.384485		Ti	na	na	na	na	na	na	0.152342		Ti	0	0	0	0	0	0	3.4		Ti	3.16228	5.09902	4.12311	5.09902	5.09902	3.16228	1.34536		Ti	6.7	9.8	8.4	9.7	10	6.7	1.8
Zn	5.79873	5.91205	5.93676	6.48084	6.1263	6.06098	6.08391		Zn	0.176948	0.296874	0.1794	0.312834	0.295939	0.171372	0.143684		Zn	46.5	44.5	47.5	46.5	45.5	49.5	53.8		Zn	1.0198	2.00998	1.0198	2.00998	2.00998	1.0198	0.632456		Zn	1.8	2.7	2.2	2.5	2.7	1.7	0.47
P2 AP (K-normed)	Neuron 1	Neuron 2	Neuron 3	Neuron 4	Neuron 5	Neuron 6	Bulk		Error bars	Neuron 1	Neuron 2	Neuron 3	Neuron 4	Neuron 5	Neuron 6	Bulk		Areal density (ngcm-2)	Neuron 1	Neuron 2	Neuron 3	Neuron 4	Neuron 5	Neuron 6	Bulk		Error (ngcm-2)	Neuron 1	Neuron 2	Neuron 3	Neuron 4	Neuron 5	Neuron 6	Bulk		MDL (ngcm-2)	Neuron 1	Neuron 2	Neuron 3	Neuron 4	Neuron 5	Neuron 6	Bulk
As	0	0	0	0	0	0	0		As	na	na	na	na	na	na	na		As	0	0	0	0	0	0	0		As	3.01496	2.02237	2.02237	2.02237	2.02237	2.02237	0.424264		As	3.4	2.9	2.5	2.8	2.2	2.4	0.44
Au	0	0	0	0	0	0	0.139043		Au	na	na	na	na	na	na	0.0811297		Au	0	0	0	0	0	0	1		Au	2.02237	2.02237	2.02237	2.02237	2.02237	2.02237	0.583095		Au	4.8	4.2	3.8	4.2	3.3	3.6	0.65
Br	0.763461	0.542204	0.943294	1.00169	0.543604	0.688988	0.931591		Br	0.270064	0.29492	0.112939	0.263015	0.118524	0.124574	0.0539227		Br	5.7	3.7	8.7	7.7	4.7	5.7	6.7		Br	2.00998	2.00998	1.0198	2.00998	1.0198	1.0198	0.360555		Br	3.3	2.8	2.5	2.8	2	2.3	0.38
Ca	31.7439	36.9285	31.2263	21.2046	23.9417	24.0542	26.5573		Ca	5.05082	4.81746	3.35646	4.22412	2.95701	3.34319	0.988843		Ca	237	252	288	163	207	199	191		Ca	37.1214	32.1403	30.1496	32.1403	25.1794	27.1662	5.83095		Ca	43	38	34	37	29	33	5.8
Cl	550.496	554.22	539.195	543.645	541.753	533.905	575.222		Cl	38.6653	48.4808	37.0953	39.6489	30.631	35.219	29.3108		Cl	4110	3782	4973	4179	4684	4417	4137		Cl	264.766	314.167	319.92	280.813	245.12	267.589	191.471		Cl	190	171	145	162	119	147	24
Co	0	0	0	0	0	0	0		Co	na	na	na	na	na	na	na		Co	0	0	0	0	0	0	0		Co	3.02655	2.03961	2.03961	2.03961	2.03961	2.03961	0.640312		Co	5	4	3.8	4.2	3.2	3.6	0.64
Cr	0.535762	0.146542	0.108425	0	0.346981	0.604376	0.542269		Cr	0.814866	0.891387	0.552865	na	0.476938	0.616547	0.178437		Cr	4	1	1	0	3	5	3.9		Cr	6.08276	6.08276	5.09902	5.09902	4.12311	5.09902	1.28062		Cr	9.7	8.2	7.4	8.2	6.2	7.2	1.3
Cu	1.01795	0.967175	0.498753	0.988682	0.647698	1.1604	0.903782		Cu	0.272372	0.297546	0.219612	0.264579	0.234319	0.246324	0.0620574		Cu	7.6	6.6	4.6	7.6	5.6	9.6	6.5		Cu	2.02237	2.02237	2.02237	2.02237	2.02237	2.02237	0.424264		Cu	5.1	4	3.9	4.3	3.4	3.7	0.67
Fe	10.1795	9.23212	2.81904	3.7726	2.77585	4.59326	5.14461		Fe	1.14066	0.960745	0.587917	0.708672	0.520651	0.66188	0.408278		Fe	76	63	26	29	24	38	37		Fe	8.24621	6.32456	5.38516	5.38516	4.47214	5.38516	2.82843		Fe	6	4.9	4.6	5.1	3.9	4.4	0.77
Hg	0	0	0	0	0	0	0		Hg	na	na	na	na	na	na	na		Hg	0	0	0	0	0	0	0		Hg	2.02237	2.02237	2.02237	2.02237	2.02237	2.02237	0.5		Hg	4.6	4	3.6	4	3.2	3.4	0.62
K	1000	1000	1000	1000	1000	1000	1000		K	39.5812	38.7691	34.4838	40.0917	30.2739	36.9115	30.1465		K	7466	6824	9223	7687	8646	8273	7192		K	208.959	187.072	224.891	217.92	185.084	215.928	153.31		K	62	55	47	53	41	48	8.3
Mn	0	0	0.390329	0	0.532038	0.676901	0.194661		Mn	0	0	0.331852	0	0.354036	0.370229	0.118055		Mn	0	0	3.6	0	4.6	5.6	1.4		Mn	5.03587	3.05941	3.05941	4.04475	3.05941	3.05941	0.848528		Mn	7.9	6.5	6	6.7	5	5.8	1
Ni	0.0937584	0.542204	0	0.221153	0.0809623	0	0.125139		Ni	0.405386	0.299257	na	0.265406	0.235908	na	0.0787		Ni	0.7	3.7	0	1.7	0.7	0	0.9		Ni	3.02655	2.03961	2.03961	2.03961	2.03961	2.03961	0.565685		Ni	5.8	4.6	4.5	5	3.8	4.3	0.75
P	637.557	390.68	583.541	817.224	1099.35	365.043	783.509		P	247.434	234.276	167.622	216.598	175.909	176.665	154.25		P	4760	2666	5382	6282	9505	3020	5635		P	1842.53	1597.03	1540.4	1655.44	1507.24	1459.42	1102.84		P	1214	1102	916	1036	754	953	157
Pb	2.00911	2.05158	1.19267	1.3009	0.925283	1.934	1.52948		Pb	0.816667	0.749332	0.447991	0.664355	0.477291	0.500931	0.199322		Pb	15	14	11	10	8	16	11		Pb	6.08276	5.09902	4.12311	5.09902	4.12311	4.12311	1.41421		Pb	7	5.9	5.4	5.9	4.5	5	0.88
Pt	0	0	0	0	0	0	0		Pt	na	na	na	na	na	na	na		Pt	0	0	0	0	0	0	0		Pt	3.01496	2.02237	2.02237	2.02237	2.02237	2.02237	0.5		Pt	5.1	4.4	4.1	4.5	3.5	3.8	0.69
Rb	2.27699	2.05158	1.51794	2.21153	1.38793	2.4175	1.52948		Rb	0.555916	0.606819	0.448576	0.41613	0.366955	0.387414	0.199322		Rb	17	14	14	17	12	20	11		Rb	4.12311	4.12311	4.12311	3.16228	3.16228	3.16228	1.41421		Rb	5	4.1	3.8	4.2	3.1	3.5	0.57
S	674.525	567.995	659.547	762.196	797.363	533.905	653.504		S	162.161	143.639	116.051	138.307	116.515	108.385	82.5737		S	5036	3876	6083	5859	6894	4417	4700		S	1202.46	974.413	1060.01	1050.11	996.522	889.225	585.358		S	416	376	317	355	261	324	54
Se	0	0	0	0	0.242887	0.253838	0.250278		Se	na	na	na	na	0.118065	0.123447	0.0396876		Se	0	0	0	0	2.1	2.1	1.8		Se	2.00998	1.0198	1.0198	1.0198	1.0198	1.0198	0.282843		Se	3.4	2.9	2.6	2.8	2.2	2.4	0.41
Ti	2.94669	0	0	0	0	0	0.556174		Ti	1.34861	na	na	na	na	na	0.196994		Ti	22	0	0	0	0	0	4		Ti	10.0499	8.06226	7.07107	8.06226	6.08276	7.07107	1.41421		Ti	18	16	14	16	12	14	2.4
Zn	3.69676	3.45838	3.20937	3.72057	3.07657	4.42403	3.78198		Zn	0.288415	0.309427	0.231555	0.281949	0.241624	0.268999	0.101814		Zn	27.6	23.6	29.6	28.6	26.6	36.6	27.2		Zn	2.00998	2.00998	2.00998	2.00998	2.00998	2.00998	0.447214		Zn	4.3	3.5	3.4	3.7	2.9	3.2	0.57

## Sheet: Sheet3
P3 LC (K-normed)	Neuron 1	Neuron 2	Neuron 3	Neuron 4	Neuron 5	Neuron 6	Bulk		Error bars	Neuron 1	Neuron 2	Neuron 3	Neuron 4	Neuron 5	Neuron 6	Bulk		Areal density (ngcm-2)	Neuron 1	Neuron 2	Neuron 3	Neuron 4	Neuron 5	Neuron 6	Bulk		Error (ngcm-2)	Neuron 1	Neuron 2	Neuron 3	Neuron 4	Neuron 5	Neuron 6	Bulk		MDL (ngcm-2)	Neuron 1	Neuron 2	Neuron 3	Neuron 4	Neuron 5	Neuron 6	Bulk
As	0	0	0	0	0	0	0.109392		As	na	na	na	na	na	na	0.0235455		As	0	0	0	0	0	0	1.4		As	1	2	1	1	1	1	0.3		As	1.3	2.4	1.7	1.8	1.8	1.9	0.37
Au	0	0	0	0	0	0	0		Au	0	0	0	0	0	0	0		Au	0	0	0	0	0	0	0		Au	1.0198	2.00998	1.0198	1.0198	1.0198	2.00998	0.447214		Au	2	3.5	2.6	2.8	2.8	2.9	0.56
Br	0.692332	1.10889	0.532725	0.413592	0.512057	0.495947	0.500078		Br	0.0756978	0.156723	0.068957	0.0738723	0.0850293	0.0964134	0.020192		Br	6.6	7.2	6.3	5.1	5.5	5.2	6.4		Br	0.707107	1.00499	0.806226	0.905539	0.905539	1.00499	0.223607		Br	1.2	2.1	1.5	1.6	1.7	1.7	0.33
Ca	30.3157	30.4944	36.5297	40.5482	36.2164	35.0024	47.0386		Ca	1.62433	3.31858	1.84218	1.88266	2.20046	2.23127	1.10906		Ca	289	198	432	500	389	367	602		Ca	14.1421	21.095	20.0998	21.095	22.0907	22.0907	7.28011		Ca	17	26	20	22	22	24	4.6
Cl	873.177	938.241	829.528	801.233	732.613	744.683	771.605		Cl	35.9029	46.8715	31.3779	27.8623	28.7093	29.1692	26.8446		Cl	8324	6092	9810	9880	7869	7808	9875		Cl	290.078	272.677	318.251	285.237	257.28	258.24	279.435		Cl	69	108	77	92	86	93	18
Co	0	0	0	0	0	0	0		Co	na	na	na	na	na	na	na		Co	0	0	0	0	0	0	0		Co	1.41421	2.23607	1.41421	2.23607	2.23607	2.23607	1.16619		Co	2	3.2	2.5	2.8	2.7	2.9	0.57
Cr	0.0734291	0.877868	0.228311	0.867732	0.80998	0.543634	0.195343		Cr	0.222282	0.625713	0.26053	0.25039	0.287339	0.29403	0.083155		Cr	0.7	5.7	2.7	10.7	8.7	5.7	2.5		Cr	2.11896	4.06079	3.08058	3.08058	3.08058	3.08058	1.06301		Cr	3.8	6	4.7	4.9	5	5.4	1
Cu	11.5808	11.1505	13.1405	11.7103	14.2817	12.5322	13.7053		Cu	0.334437	0.532181	0.363676	0.283203	0.419902	0.392822	0.321818		Cu	110.4	72.4	155.4	144.4	153.4	131.4	175.4		Cu	2.08806	3.05941	3.05941	2.08806	3.05941	3.05941	2.08806		Cu	2.1	3.4	2.7	3	3	3.1	0.61
Fe	8.9164	11.2429	10.739	8.19074	9.31012	8.20219	8.43882		Fe	0.425336	0.866078	0.432021	0.395907	0.462393	0.45995	0.279314		Fe	85	73	127	101	100	86	108		Fe	3.60555	5.38516	4.47214	4.47214	4.47214	4.47214	2.82843		Fe	2.4	3.8	3	3.2	3.2	3.5	0.66
Hg	0	1.84814	0	0.243289	0	0	0		Hg	na	0.312264	na	0.0828368	na	na	na		Hg	0	12	0	3	0	0	0		Hg	0.921954	2.00998	1.0198	1.0198	1.0198	1.0198	0.360555		Hg	1.9	3.3	2.4	2.6	2.6	2.7	0.53
K	1000	1000	1000	1000	1000	1000	1000		K	30.8624	31.3761	27.5087	27.4142	30.5508	29.6784	28.6236		K	9533	6493	11826	12331	10741	10485	12798		K	208.038	144.056	230.035	239.033	232.034	220.036	259.031		K	23	36	27	31	29	32	6.2
Mn	0.419595	0	0.338238	0.405482	0.931012	0.858369	0.320363		Mn	0.216448	na	0.174448	0.167369	0.28387	0.197443	0.0675282		Mn	4	0	4	5	10	9	4.1		Mn	2.06155	3.04138	2.06155	2.06155	3.04138	2.06155	0.860233		Mn	3.1	4.9	3.9	4.1	4.1	4.5	0.85
Ni	0	0	0	0	0	0	0		Ni	0	0	0	0	0	0	0		Ni	0	0	0	0	0	0	0		Ni	6.08276	6.32456	6.08276	8.48528	6.08276	6.32456	6.7082		Ni	2.4	3.8	3	3.2	3.3	3.5	0.66
P	459.142	653.935	417.724	376.936	463.923	441.202	406.939		P	110.985	174.354	93.5328	95.7495	99.5064	110.387	76.483		P	4377	4246	4940	4648	4983	4626	5208		P	1053.7	1128.15	1101.94	1177.24	1063.36	1153.33	973.138		P	401	633	434	532	487	528	101
Pb	0.723802	3.06484	0.245222	0	0.456196	0.37196	0.242225		Pb	0.212732	0.621509	0.254988	0	0.28087	0.287656	0.0742894		Pb	6.9	19.9	2.9	0	4.9	3.9	3.1		Pb	2.02237	4.01123	3.01496	3.01496	3.01496	3.01496	0.948683		Pb	2.7	4.6	3.4	3.6	3.7	3.8	0.73
Pt	0	0	0	0	0	0	0		Pt	na	na	na	na	na	na	na		Pt	0	0	0	0	0	0	0		Pt	1.0198	2.00998	1.0198	2.00998	2.00998	2.00998	0.360555		Pt	2.2	3.6	2.8	3	3	3.2	0.6
Rb	1.04899	0.462036	1.18383	1.05425	0.931012	0.953743	1.01578		Rb	0.217463	0.468521	0.258206	0.168429	0.192984	0.290759	0.0897467		Rb	10	3	14	13	10	10	13		Rb	2.06155	3.04138	3.04138	2.06155	2.06155	3.04138	1.11803		Rb	1.7	2.9	2.2	2.4	2.5	2.6	0.48
S	600.545	492.068	749.197	690.293	740.62	766.905	648.226		S	26.9067	35.7751	30.1333	27.309	31.7463	36.958	21.5259		S	5725	3195	8860	8512	7955	8041	8296		S	224.018	221.208	311.91	293.552	294.517	348.832	218.403		S	148	234	165	197	183	197	38
Se	0.702822	2.00216	0.913242	1.08669	0.931012	1.14449	0.718862		Se	0.0757438	0.161028	0.0786054	0.0841792	0.0957028	0.0988134	0.0227369		Se	6.7	13	10.8	13.4	10	12	9.2		Se	0.707107	1.00499	0.905539	1.00499	1.00499	1.00499	0.223607		Se	1.3	2.3	1.6	1.7	1.8	1.8	0.35
Ti	0	0	0.761035	0	0	0	0.648539		Ti	na	na	0.343697	na	na	na	0.0900519		Ti	0	0	9	0	0	0	8.3		Ti	4.06079	5.04876	4.06079	4.06079	5.04876	5.04876	1.14018		Ti	7.1	11	8.5	9	9.1	10	1.9
Zn	6.43029	6.20668	7.0438	6.75533	7.75533	6.89557	7.42303		Zn	0.176454	0.338806	0.218311	0.209088	0.25117	0.240187	0.163476		Zn	61.3	40.3	83.3	83.3	83.3	72.3	95		Zn	1.0198	2.00998	2.00998	2.00998	2.00998	2.00998	0.824621		Zn	1.8	2.9	2.3	2.5	2.5	2.7	0.51
P3 AP (K-normed)	Neuron 1	Neuron 2	Neuron 3	Neuron 4	Neuron 5	Neuron 6	Bulk		Error bars	Neuron 1	Neuron 2	Neuron 3	Neuron 4	Neuron 5	Neuron 6	Bulk		Areal density (ngcm-2)	Neuron 1	Neuron 2	Neuron 3	Neuron 4	Neuron 5	Neuron 6	Bulk		Error (ngcm-2)	Neuron 1	Neuron 2	Neuron 3	Neuron 4	Neuron 5	Neuron 6	Bulk		MDL (ngcm-2)	Neuron 1	Neuron 2	Neuron 3	Neuron 4	Neuron 5	Neuron 6	Bulk
As	0	0	0	0	0	0	0		As	na	na	na	na	na	na	na		As	0	0	0	0	0	0	0		As	2.02237	2.02237	2.02237	2.02237	2.02237	2.02237	0.5		As	2.4	2.1	2.4	3	2.4	2.4	0.48
Au	0	0	0	0	0	0	0		Au	0	0	0	0	0	0	0		Au	0	0	0	0	0	0	0		Au	2.02237	2.02237	2.02237	2.02237	2.02237	2.02237	0.5		Au	3.6	3.1	3.6	4.5	3.4	3.6	0.71
Br	0.327304	0.614851	0.295398	0.29092	0.166821	0.301157	0.315259		Br	0.175987	0.161883	0.158784	0.307874	0.189101	0.161894	0.057712		Br	1.9	3.9	1.9	1.9	0.9	1.9	2		Br	1.0198	1.0198	1.0198	2.00998	1.0198	1.0198	0.360555		Br	2.3	1.9	2.3	2.9	2.2	2.3	0.44
Ca	27.2179	35.7875	27.5187	37.054	24.8378	29.7987	36.4124		Ca	4.59143	3.81859	3.99571	5.03674	4.37041	4.24347	2.13816		Ca	158	227	177	242	134	188	231		Ca	26.1725	23.1948	25.1794	32.1403	23.1948	26.1725	11.4018		Ca	30	24	30	36	29	30	5.8
Cl	391.387	477.061	456.157	468.382	478.777	487.082	448.928		Cl	36.8488	38.2059	35.6615	42.5748	47.8559	42.3041	32.2861		Cl	2272	3026	2934	3059	2583	3073	2848		Cl	201.259	223.786	212.904	263.577	244.935	250.505	183.698		Cl	130	106	139	158	128	137	26
Co	0	0	0.621891	0	0	0	0		Co	na	na	na	na	na	na	na		Co	0	0	4	0	0	0	0		Co	2.03961	2.03961	2.03961	3.02655	2.03961	2.03961	0.565685		Co	3.6	3	3.5	4.3	3.4	3.6	0.69
Cr	0	0	0.637438	2.00582	0.94532	1.28388	0.236444		Cr	0	0	0.785163	0.926747	0.753288	0.644799	0.179882		Cr	0	0	4.1	13.1	5.1	8.1	1.5		Cr	4.06079	4.06079	5.04876	6.0407	4.06079	4.06079	1.14018		Cr	7	5.7	6.7	8.4	6.6	6.9	1.3
Cu	1.39535	0.804036	1.4148	1.24024	1.13068	0.808369	1.04035		Cu	0.349098	0.162664	0.315195	0.309846	0.374273	0.319508	0.0657671		Cu	8.1	5.1	9.1	8.1	6.1	5.1	6.6		Cu	2.00998	1.0198	2.00998	2.00998	2.00998	2.00998	0.360555		Cu	3.7	3.1	3.7	4.6	3.5	3.7	0.71
Fe	6.71835	0.945925	0.621891	0	5.74606	0.951022	3.46784		Fe	0.952104	0.70565	0.837441	na	0.848603	0.709423	0.369329		Fe	39	6	4	0	31	6	22		Fe	5.38516	4.47214	5.38516	5.38516	4.47214	4.47214	2.23607		Fe	4.4	3.6	4.2	5.2	4.1	4.3	0.83
Hg	0	0	0	0	0	0	0		Hg	na	na	na	na	na	na	na		Hg	0	0	0	0	0	0	0		Hg	2.02237	1.04403	2.02237	2.02237	2.02237	2.02237	0.5		Hg	3.4	2.9	3.4	4.2	3.3	3.4	0.68
K	1000	1000	1000	1000	1000	1000	1000		K	45.1072	43.4634	41.1401	40.9401	44.6991	42.3807	44.9865		K	5805	6343	6432	6531	5395	6309	6344		K	185.154	194.941	187.11	189.066	170.52	189.066	201.804		K	43	34	43	51	41	43	8.1
Mn	0	1.10358	0	1.07181	1.11214	1.10953	0.866961		Mn	na	0.48352	na	0.620092	0.568171	0.486067	0.147921		Mn	0	7	0	7	6	7	5.5		Mn	4.04475	3.05941	3.05941	4.04475	3.05941	3.05941	0.921954		Mn	5.7	4.6	5.5	6.7	5.3	5.6	1.1
Ni	0	0.409901	0	0.244985	0.111214	0.253606	0		Ni	0	0.319084	0	0.309739	0.374877	0.320644	0		Ni	0	2.6	0	1.6	0.6	1.6	0		Ni	2.02237	2.02237	2.02237	2.02237	2.02237	2.02237	0.5		Ni	4.3	3.6	4.2	5.2	4	4.3	0.81
P	751.938	981.712	1055.5	1197.21	1203.71	877.794	663.462		P	235.574	194.625	245.476	262.37	250.916	221.96	141.325		P	4365	6227	6789	7819	6494	5538	4209		P	1360.4	1219.58	1566.5	1698.52	1338.04	1390.48	886.513		P	752	653	899	977	807	872	162
Pb	0	0.930159	0.761816	0	0.166821	0.459661	0.630517		Pb	0	0.494614	0.637823	0	0.759981	0.650011	0.201629		Pb	0	5.9	4.9	0	0.9	2.9	4		Pb	4.1	3.13209	4.1	4.1	4.1	4.1	1.27279		Pb	5	4.3	5	6.3	4.9	5.1	0.98
Pt	0.689061	0	0	0	0	0	0		Pt	0.349078	na	na	na	na	na	na		Pt	4	0	0	0	0	0	0		Pt	2.02237	2.02237	2.02237	2.02237	2.02237	2.02237	0.5		Pt	3.8	3.3	3.9	4.8	3.6	3.9	0.75
Rb	0.861326	1.10358	1.86567	0.76558	0	0.792519	1.32409		Rb	0.54025	0.347422	0.48997	0.480085	na	0.497016	0.184595		Rb	5	7	12	5	0	5	8.4		Rb	3.13209	2.19317	3.13209	3.13209	3.13209	3.13209	1.14018		Rb	3.6	2.9	3.5	4.4	3.3	3.6	0.65
S	869.767	815.387	989.117	1168.89	795.922	780.789	661.885		S	144.994	119.698	135.951	195.96	150.988	137.188	77.8718		S	5049	5172	6362	7634	4294	4926	4199		S	826.143	742.418	854.626	1260.59	803.197	852.838	475.619		S	270	228	303	336	278	298	56
Se	0	0	0	0	0	0.142653	0.0315259		Se	0	0	0	0	0	0.161699	0.0445956		Se	0	0	0	0	0	0.9	0.2		Se	1.0198	0.921954	1.0198	1.0198	1.0198	1.0198	0.282843		Se	2.4	2	2.4	3	2.3	2.4	0.47
Ti	0	0	0	2.71015	0	2.013	0.26797		Ti	0	0	0	1.23353	0	1.11838	0.202044		Ti	0	0	0	17.7	0	12.7	1.7		Ti	6.0531	5.0636	6.0531	8.0399	6.0531	7.04557	1.28062		Ti	13	11	13	16	12	13	2.5
Zn	5.11628	4.05171	3.21828	4.39443	2.72475	3.75654	4.49243		Zn	0.382777	0.340469	0.326219	0.333015	0.382387	0.337893	0.159347		Zn	29.7	25.7	20.7	28.7	14.7	23.7	28.5		Zn	2.00998	2.00998	2.00998	2.00998	2.00998	2.00998	0.447214		Zn	3.1	2.7	3.2	4	3	3.2	0.61

## Sheet: Sheet4
P4 LC (K-normed)	Neuron 1	Neuron 2	Neuron 3	Neuron 4	Neuron 5	Neuron 6	Bulk		Error bars	Neuron 1	Neuron 2	Neuron 3	Neuron 4	Neuron 5	Neuron 6	Bulk		Areal density (ngcm-2)	Neuron 1	Neuron 2	Neuron 3	Neuron 4	Neuron 5	Neuron 6	Bulk		Error (ngcm-2)	Neuron 1	Neuron 2	Neuron 3	Neuron 4	Neuron 5	Neuron 6	Bulk		MDL (ngcm-2)	Neuron 1	Neuron 2	Neuron 3	Neuron 4	Neuron 5	Neuron 6	Bulk
As	0	0	0	0	0	0	0		As	0	0	0	0	0	0	0		As	0	0	0	0	0	0	0		As	2.03961	2.03961	0.894427	0.894427	1.07703	0.894427	0.565685		As	2.3	2.1	0.97	0.91	1.6	0.98	0.46
Au	0	0	0	0.455789	0	0.459946	0.182621		Au	na	na	na	0.204159	na	0.171741	0.0862224		Au	0	0	0	2	0	2.4	1.2		Au	2.03961	2.03961	0.894427	0.894427	1.07703	0.894427	0.565685		Au	3.4	3.3	1.5	1.4	2.4	1.5	0.7
Br	0.531385	0.501373	0.923561	1.0711	2.32251	0.862399	1.00441		Br	0.169811	0.122225	0.107844	0.125661	0.181804	0.105108	0.0609135		Br	3.2	4.2	4.7	4.7	12.3	4.5	6.6		Br	1.0198	1.0198	0.538516	0.538516	0.921954	0.538516	0.360555		Br	2.1	2	0.86	0.81	1.4	0.89	0.4
Ca	36.2006	37.8417	33.4054	30.5378	31.7221	36.7957	40.1765		Ca	4.12989	3.36041	2.41987	2.57244	3.37445	2.23216	1.83466		Ca	218	317	170	134	168	192	264		Ca	24.3311	27.2947	11.7047	10.7703	17.4642	10.7703	9.84886		Ca	26	26	12	11	19	12	5.7
Cl	816.838	734.511	705.05	675.934	1057.21	666.922	698.067		Cl	42.0234	30.5679	39.726	43.8968	53.9602	37.4934	39.3307		Cl	4919	6153	3588	2966	5599	3480	4587		Cl	224.802	218.406	185.321	177.508	256.32	178.37	228.473		Cl	108	106	53	50	81	52	24
Co	0	0	0	0	0	0	0		Co	na	na	na	na	na	na	na		Co	0	0	0	0	0	0	0		Co	2.06155	2.06155	1.02956	1.02956	1.11803	1.02956	0.707107		Co	3.4	3.3	1.5	1.4	2.4	1.5	0.68
Cr	0	0.716247	0.196502	0.455789	0	0.574933	0		Cr	0	0.492439	0.439415	0.509717	0	0.428735	0		Cr	0	6	1	2	0	3	0		Cr	4.12311	4.12311	2.23607	2.23607	3.16228	2.23607	1.34536		Cr	6.5	5.8	2.7	2.6	4.4	2.8	1.3
Cu	8.0538	8.53528	6.05227	5.58341	3.4932	4.96359	5.60037		Cu	0.388482	0.30605	0.236698	0.247728	0.218113	0.220831	0.183834		Cu	48.5	71.5	30.8	24.5	18.5	25.9	36.8		Cu	2.03961	2.03961	0.984886	0.894427	1.07703	0.984886	0.72111		Cu	3.5	3.4	1.5	1.4	2.5	1.5	0.72
Fe	8.13683	10.1468	8.6461	9.34366	1.32175	14.3733	9.73977		Fe	0.86828	0.647382	0.480589	0.561415	0.597851	0.690987	0.426133		Fe	49	85	44	41	7	75	64		Fe	5.09902	5.09902	2.23607	2.23607	3.16228	3.16228	2.23607		Fe	4.1	3.7	1.7	1.6	2.8	1.8	0.81
Hg	0	0	0	0	0	0	0		Hg	na	na	na	na	na	na	na		Hg	0	0	0	0	0	0	0		Hg	2.03961	1.07703	0.806226	0.806226	1.07703	0.806226	0.640312		Hg	3.3	3.1	1.4	1.3	2.2	1.4	0.66
K	1000	1000	1000	1000	1000	1000	1000		K	33.4119	30.7245	31.8431	35.6594	31.9159	32.6606	37.2431		K	6022	8377	5089	4388	5296	5218	6571		K	142.274	181.995	114.586	110.644	119.52	120.507	173.046		K	36	35	17	16	27	17	7.9
Mn	0	0.286499	0.0786009	0.77484	0.26435	0.459946	0		Mn	0	0.367796	0.239868	0.278866	0.400151	0.234173	0		Mn	0	2.4	0.4	3.4	1.4	2.4	0		Mn	3.08058	3.08058	1.22066	1.22066	2.11896	1.22066	0.989949		Mn	5.3	4.8	2.2	2.1	3.6	2.3	1.1
Ni	0	0	0	0	1.62387	0	0		Ni	0	0	0	0	0.390987	0	0		Ni	0	0	0	0	8.6	0	0		Ni	2.06155	2.06155	0.943398	0.943398	2.06155	0.943398	0.640312		Ni	4	3.9	1.8	1.6	2.9	1.8	0.83
P	588.177	730.572	584.987	757.521	421.828	760.253	158.88		P	202.412	164.887	194.202	247.418	216.991	190.907	155.088		P	3542	6120	2977	3324	2234	3967	1044		P	1216.05	1374.85	986.018	1082.43	1148.08	991.93	1018.72		P	612	583	298	287	453	303	138
Pb	0.996347	1.43249	1.57202	1.82315	2.6435	1.34151	1.06529		Pb	0.743006	0.534765	0.556918	0.64622	0.683415	0.542937	0.341448		Pb	6	12	8	8	14	7	7		Pb	4.47214	4.47214	2.82843	2.82843	3.60555	2.82843	2.23607		Pb	4.6	4.4	2	1.9	3.2	2	0.94
Pt	0	0	0	0	0	0	0		Pt	na	na	na	na	na	na	na		Pt	0	0	0	0	0	0	0		Pt	2.03961	2.03961	0.894427	0.806226	1.07703	0.894427	0.565685		Pt	3.6	3.5	1.6	1.5	2.5	1.6	0.74
Rb	1.99269	1.90999	1.96502	2.27894	2.26586	2.49138	1.97839		Rb	0.600578	0.432406	0.557551	0.647139	0.536511	0.545097	0.433583		Rb	12	16	10	10	12	13	13		Rb	3.60555	3.60555	2.82843	2.82843	2.82843	2.82843	2.82843		Rb	3.1	3	1.3	1.2	2.1	1.3	0.62
S	1095.48	1017.55	1128.51	958.979	397.092	1094.67	586.212		S	122.967	95.8381	102.676	106.64	123.55	82.2819	80.8983		S	6597	8524	5743	4208	2103	5712	3852		S	723.918	781.185	506.267	455.748	652.596	408.579	521.814		S	226	221	111	106	173	109	50
Se	0.664231	0.835621	1.10041	1.04831	0	0.824071	0.852229		Se	0.170072	0.123085	0.108682	0.125539	0	0.104944	0.0485438		Se	4	7	5.6	4.6	0	4.3	5.6		Se	1.0198	1.0198	0.538516	0.538516	0.728011	0.538516	0.282843		Se	2.2	2.1	0.92	0.86	1.5	0.97	0.44
Ti	0	1.31312	0	0	0	0	0		Ti	na	0.726687	na	na	na	na	na		Ti	0	11	0	0	0	0	0		Ti	6.08276	6.08276	3.16228	2.23607	4.12311	3.16228	1.41421		Ti	12	11	5.2	4.9	8.2	5.2	2.4
Zn	5.28064	6.54172	5.12871	5.15041	4.49396	5.90264	5.93517		Zn	0.358256	0.280147	0.189027	0.216768	0.221694	0.213058	0.179735		Zn	31.8	54.8	26.1	22.6	23.8	30.8	39		Zn	2.02237	2.02237	0.761577	0.761577	1.04403	0.8544	0.583095		Zn	3	2.9	1.3	1.2	2.1	1.3	0.61
P4 AP (K-normed)	Neuron 1	Neuron 2	Neuron 3	Neuron 4	Neuron 5	Neuron 6	Bulk		Error bars	Neuron 1	Neuron 2	Neuron 3	Neuron 4	Neuron 5	Neuron 6	Bulk		Areal density (ngcm-2)	Neuron 1	Neuron 2	Neuron 3	Neuron 4	Neuron 5	Neuron 6	Bulk		Error (ngcm-2)	Neuron 1	Neuron 2	Neuron 3	Neuron 4	Neuron 5	Neuron 6	Bulk		MDL (ngcm-2)	Neuron 1	Neuron 2	Neuron 3	Neuron 4	Neuron 5	Neuron 6	Bulk
As	0	0	0	0.227583	0	0	0.0568634		As	0	0	0	0.15481	0	0	0.0612656		As	0	0	0	1.5	0	0	0.5		As	2.00998	3.00666	2.00998	1.0198	1.0198	2.00998	0.538516		As	3	3.3	2.6	1.8	1.9	2.9	0.71
Au	0	0	0	0.348961	0	0	0		Au	0	0	0	0.154923	0	0	0		Au	0	0	0	2.3	0	0	0		Au	2.00998	2.00998	2.00998	1.0198	1.0198	2.00998	0.632456		Au	4.7	4.6	3.7	2.6	2.7	4.3	1.1
Br	0.458241	0	0.437977	0.379305	0.251016	0.379019	0.409417		Br	0.296276	0	0.142414	0.137651	0.108408	0.245022	0.0483438		Br	3.1	0	3.1	2.5	2.1	3.1	3.6		Br	2.0025	2.0025	1.00499	0.905539	0.905539	2.0025	0.412311		Br	2.9	3.4	2.4	1.6	1.7	2.7	0.62
Ca	38.4331	39.5791	36.5923	35.8064	38.1305	33.2559	47.6515		Ca	4.99979	6.39215	3.93412	3.00679	2.57098	3.89003	2.11217		Ca	260	252	259	236	319	272	419		Ca	33.0606	40.05	27.074	19.105	20.0998	31.0644	14.1421		Ca	36	43	31	22	21	34	8.8
Cl	518.551	577.509	534.756	510.09	556.897	552.513	452.86		Cl	40.9445	46.1268	32.6472	28.6206	24.7204	30.0975	25.4288		Cl	3508	3677	3785	3362	4659	4519	3982		Cl	259.679	274.04	210.583	173.072	173.968	218.048	192.107		Cl	146	194	136	92	85	134	34
Co	0	0	0	0.455166	0	0	0		Co	na	na	na	0.307007	na	na	na		Co	0	0	0	3	0	0	0		Co	2.02237	3.01496	2.02237	2.02237	1.04403	2.02237	0.67082		Co	4.6	5.1	3.8	2.5	2.7	4.2	1
Cr	0.97561	1.19365	1.07375	0	0.669376	0.806945	0.181963		Cr	0.891744	1.10398	0.711994	0	0.483742	0.616045	0.13273		Cr	6.6	7.6	7.6	0	5.6	6.6	1.6		Cr	6.02993	7.02567	5.03587	3.05941	4.04475	5.03587	1.16619		Cr	8.5	9.4	7.2	5	5	8	2
Cu	2.02513	2.15172	2.50071	2.38204	1.87664	2.16408	2.03571		Cu	0.447913	0.476253	0.290849	0.163606	0.129955	0.251765	0.0927073		Cu	13.7	13.7	17.7	15.7	15.7	17.7	17.9		Cu	3.00666	3.00666	2.00998	1.0198	1.0198	2.00998	0.632456		Cu	4.9	5.1	3.9	2.7	2.9	4.3	1.1
Fe	6.06061	6.43945	4.23849	3.33788	2.2711	5.5019	4.32162		Fe	0.914441	0.973099	0.728239	0.485537	0.381902	0.638758	0.282997		Fe	41	41	30	22	19	45	38		Fe	6.08276	6.08276	5.09902	3.16228	3.16228	5.09902	2.23607		Fe	5.5	6.2	4.5	3	3.3	5	1.3
Hg	0	0.785299	0	0	0	0	0		Hg	na	0.316491	na	na	na	na	na		Hg	0	5	0	0	0	0	0		Hg	2.00998	2.00998	2.00998	1.0198	1.0198	2.00998	0.538516		Hg	4.4	4.5	3.6	2.4	2.6	4	1
K	1000	1000	1000	1000	1000	1000	1000		K	38.8566	40.6224	35.5477	31.564	33.9452	35.7547	40.6334		K	6765	6367	7078	6591	8366	8179	8793		K	185.874	182.888	177.913	147.105	200.808	206.785	252.642		K	49	62	44	30	29	46	12
Mn	0	1.5706	0	1.06205	0.83672	0	0.614125		Mn	na	0.634734	na	0.31368	0.247237	na	0.128369		Mn	0	10	0	7	7	0	5.4		Mn	4.03113	4.03113	3.04138	2.06155	2.06155	4.03113	1.11803		Mn	7.2	7.7	5.9	4	4.2	6.5	1.6
Ni	0	0.942359	0	0.151722	0	0.122264	0		Ni	0	0.474303	0	0.158439	0	0.247284	0		Ni	0	6	0	1	0	1	0		Ni	2.02237	3.01496	2.02237	1.04403	1.04403	2.02237	0.67082		Ni	5.5	6	4.4	3	3.2	4.9	1.2
P	969.993	770.221	700.904	944.925	652.044	642.744	316.161		P	199.686	238.12	170.499	145.196	111.867	157.323	88.6743		P	6562	4904	4961	6228	5455	5257	2780		P	1338.79	1509.55	1200.34	946.836	926.674	1279.86	775.611		P	829	1156	803	526	472	737	194
Pb	0	0	0	0	0	1.10038	0		Pb	na	na	na	na	na	0.624049	na		Pb	0	0	0	0	0	9	0		Pb	5.09902	6.08276	4.12311	3.16228	3.16228	5.09902	2.23607		Pb	6.3	7.1	5.4	3.7	3.8	6	1.5
Pt	0	0	0	0	0	0	0		Pt	na	na	na	na	na	na	na		Pt	0	0	0	0	0	0	0		Pt	2.00998	3.00666	2.00998	1.0198	1.0198	2.00998	0.632456		Pt	5	4.9	4	2.8	2.9	4.6	1.1
Rb	1.33038	1.88472	0.706414	1.21378	1.07578	0	0.909815		Rb	0.610571	0.802679	0.582795	0.480551	0.378873	na	0.255641		Rb	9	12	5	8	9	0	8		Rb	4.12311	5.09902	4.12311	3.16228	3.16228	4.12311	2.23607		Rb	4.4	5.3	3.7	2.5	2.5	4.1	0.97
S	1005.32	764.41	755.722	884.084	826.321	594.816	575.003		S	136.523	158.24	134.588	95.1681	77.1953	117.401	70.3858		S	6801	4867	5349	5827	6913	4865	5056		S	904.478	997.766	943.078	613.622	624.135	952.311	601.612		S	303	414	289	191	175	278	71
Se	0	0	0	0	0	0	0.0796088		Se	0	0	0	0	0	0	0.0360362		Se	0	0	0	0	0	0	0.7		Se	1.00499	2.0025	1.00499	0.806226	0.806226	1.00499	0.316228		Se	3	3.4	2.6	1.7	1.8	2.9	0.68
Ti	0	3.21973	0	0	0	2.26189	1.87649		Ti	0	1.41969	0	0	0	0.982527	0.243512		Ti	0	20.5	0	0	0	18.5	16.5		Ti	7.02567	9.01998	7.02567	5.03587	5.03587	8.02247	2.08806		Ti	15	17	13	9.3	9.2	15	3.8
Zn	6.50407	7.69593	6.92286	6.37233	5.49845	5.62416	5.94791		Zn	0.47834	0.520696	0.33215	0.208513	0.273336	0.28313	0.188872		Zn	44	49	49	42	46	46	52.3		Zn	3.00167	3.00167	2.0025	1.00499	2.0025	2.0025	0.707107		Zn	4.1	4.2	3.2	2.3	2.4	3.7	0.95

## Sheet: Sheet5
P5 LC (K-normed)	Neuron 1	Neuron 2	Neuron 3	Neuron 4	Neuron 5	Neuron 6	Bulk		Error bars	Neuron 1	Neuron 2	Neuron 3	Neuron 4	Neuron 5	Neuron 6	Bulk		Areal density (ngcm-2)	Neuron 1	Neuron 2	Neuron 3	Neuron 4	Neuron 5	Neuron 6	Bulk		Error (ngcm-2)	Neuron 1	Neuron 2	Neuron 3	Neuron 4	Neuron 5	Neuron 6	Bulk		MDL (ngcm-2)	Neuron 1	Neuron 2	Neuron 3	Neuron 4	Neuron 5	Neuron 6	Bulk
As	0	0	0	0	0	0	0		As	na	na	na	na	na	na	na		As	0	0	0	0	0	0	0		As	2.03961	1.07703	1.07703	1.07703	2.03961	2.03961	0.565685		As	2.1	1.7	1.7	2.1	2.3	2.4	0.46
Au	0	0	0	0	0	0	0		Au	0	0	0	0	0	0	0		Au	0	0	0	0	0	0	0		Au	2.03961	1.07703	1.07703	2.03961	2.03961	2.03961	0.640312		Au	3.1	2.6	2.6	3.2	3.5	3.6	0.71
Br	3.39869	3.26499	3.43606	3.32648	2.51762	2.47863	3.11097		Br	0.149661	0.151049	0.132064	0.118969	0.175369	0.177359	0.0842365		Br	26	25	32	34	30	29	28.4		Br	1.0198	1.0198	1.0198	1.0198	2.00998	2.00998	0.447214		Br	1.9	1.5	1.6	1.9	2.1	2.3	0.41
Ca	40	44.9262	47.031	49.7016	43.8066	43.6752	58.0567		Ca	2.99661	2.56042	2.38308	2.54738	2.57837	2.76637	1.45445		Ca	306	344	438	508	522	511	530		Ca	22.0907	18.1108	20.0998	24.0832	29.0689	31.0644	6.32456		Ca	24	20	21	25	28	29	5.6
Cl	1174.77	1158.55	1190.16	1219.55	951.746	905.128	1070.65		Cl	47.6807	47.6897	48.5447	43.0327	37.573	35.3861	42.6195		Cl	8987	8871	11084	12465	11341	10590	9774		Cl	317.32	309.613	384.293	366.749	392.103	368.696	324.076		Cl	103	88	91	104	119	125	23
Co	0	0	0	0	0	0	0		Co	na	na	na	na	na	na	na		Co	0	0	0	0	0	0	0		Co	2.06155	1.11803	1.11803	2.06155	2.06155	2.06155	0.781025		Co	3	2.5	2.6	3.1	3.5	3.6	0.69
Cr	0.444444	0.0522398	0	0	0	0.547009	0.197174		Cr	0.536022	0.409051	0	0	0	0.350562	0.139491		Cr	3.4	0.4	0	0	0	6.4	1.8		Cr	4.1	3.13209	3.13209	4.1	4.1	4.1	1.27279		Cr	5.7	4.6	4.9	5.9	6.5	6.7	1.3
Cu	10.6144	11.7801	10.9739	9.99902	11.9335	11.9829	12.6191		Cu	0.337888	0.367427	0.31964	0.276778	0.339681	0.333853	0.299576		Cu	81.2	90.2	102.2	102.2	142.2	140.2	115.2		Cu	2.00998	2.00998	2.00998	2.00998	3.00666	3.00666	1.0198		Cu	3.2	2.6	2.7	3.2	3.6	3.7	0.72
Fe	9.28105	5.74638	3.97294	9.00108	17.1198	12.735	11.94		Fe	0.613398	0.597371	0.487731	0.471365	0.623013	0.51298	0.406408		Fe	71	44	37	92	204	149	109		Fe	4.47214	4.47214	4.47214	4.47214	6.32456	5.38516	2.82843		Fe	3.6	2.9	3.1	3.7	4.1	4.2	0.82
Hg	0	0	0	0	0	0	0		Hg	0	0	0	0	0	0	0		Hg	0	0	0	0	0	0	0		Hg	1.04403	1.04403	1.04403	1.04403	2.02237	2.02237	0.5		Hg	3	2.4	2.5	3	3.3	3.4	0.67
K	1000	1000	1000	1000	1000	1000	1000		K	28.306	30.8641	30.3844	27.5469	26.9502	25.152	31.1517		K	7650	7657	9313	10221	11916	11700	9129		K	153.118	167.108	200.09	199.09	227.079	208.087	201.09		K	34	28	30	34	38	40	7.7
Mn	0.509804	0.770537	0.204016	0	0.579053	0	0.0109541		Mn	0.40282	0.277246	0.22757	0	0.25876	0	0.116444		Mn	3.9	5.9	1.9	0	6.9	0	0.1		Mn	3.08058	2.11896	2.11896	2.11896	3.08058	3.08058	1.06301		Mn	4.7	3.8	4	4.8	5.4	5.5	1.1
Ni	0.169935	0	0	0	0.0251762	0.196581	0		Ni	0.264385	0	0	0	0.16972	0.172888	0		Ni	1.3	0	0	0	0.3	2.3	0		Ni	2.02237	1.04403	1.04403	2.02237	2.02237	2.02237	0.583095		Ni	3.6	2.9	3.1	3.7	4.2	4.3	0.83
P	100	34.2171	201.331	224.929	472.978	381.368	278.453		P	190.682	171.34	145.238	140.446	127.788	131.564	128.339		P	765	262	1875	2299	5636	4462	2542		P	1458.64	1311.94	1352.01	1434.8	1518.93	1537.26	1170.27		P	599	524	541	603	697	727	134
Pb	1.04575	0.261199	0	0.0978378	0	0	0.328623		Pb	0.539374	0.413031	0	0.4034	0	0	0.155083		Pb	8	2	0	1	0	0	3		Pb	4.12311	3.16228	3.16228	4.12311	3.16228	4.12311	1.41421		Pb	4.2	3.4	3.5	4.2	4.6	4.9	0.93
Pt	0	0	0	0	0	0	0		Pt	na	na	na	na	na	na	na		Pt	0	0	0	0	0	0	0		Pt	2.02237	1.04403	1.04403	2.02237	2.02237	2.02237	0.5		Pt	3.4	2.7	2.8	3.4	3.8	3.9	0.76
Rb	1.04575	0.914196	0.859014	0.88054	0.587445	0.42735	0.876328		Rb	0.413899	0.29271	0.340056	0.309865	0.265617	0.270387	0.156112		Rb	8	7	8	9	7	5	8		Rb	3.16228	2.23607	3.16228	3.16228	3.16228	3.16228	1.41421		Rb	2.8	2.2	2.4	2.8	3.1	3.3	0.6
S	460.784	700.144	450.231	751.296	1317.05	1259.15	798.335		S	119.688	99.3694	82.8106	100.712	99.5619	107.313	75.735		S	3525	5361	4193	7679	15694	14732	7288		S	912.888	751.822	765.935	1018.45	1148.06	1227.92	672.489		S	224	191	200	225	253	263	50
Se	0.0915033	0.352619	0.268442	0.498973	1.18328	1.20513	0.481981		Se	0.13332	0.10797	0.0887328	0.100248	0.0885036	0.0897593	0.0327514		Se	0.7	2.7	2.5	5.1	14.1	14.1	4.4		Se	1.0198	0.824621	0.824621	1.0198	1.0198	1.0198	0.282843		Se	2	1.6	1.7	2	2.2	2.4	0.45
Ti	0	0	0	0	0	0	0.251944		Ti	0	0	0	0	0	0	0.147477		Ti	0	0	0	0	0	0	2.3		Ti	5.08035	4.1	4.1	5.08035	6.06712	7.05762	1.34536		Ti	10	8.6	9.1	11	12	12	2.4
Zn	7.34641	7.20909	7.00097	6.96605	6.47868	6.59829	8.5442		Zn	0.301089	0.30604	0.263069	0.238921	0.280907	0.208048	0.208762		Zn	56.2	55.2	65.2	71.2	77.2	77.2	78		Zn	2.00998	2.00998	2.00998	2.00998	3.00666	2.00998	0.824621		Zn	2.7	2.2	2.3	2.8	3.1	3.2	0.61

## Sheet: Sheet6
P6 LC (K-normed)	Neuron 1	Neuron 2	Neuron 3	Neuron 4	Neuron 5	Neuron 6	Bulk		Error bars	Neuron 1	Neuron 2	Neuron 3	Neuron 4	Neuron 5	Neuron 6	Bulk		Areal density (ngcm-2)	Neuron 1	Neuron 2	Neuron 3	Neuron 4	Neuron 5	Neuron 6	Bulk		Error (ngcm-2)	Neuron 1	Neuron 2	Neuron 3	Neuron 4	Neuron 5	Neuron 6	Bulk		MDL (ngcm-2)	Neuron 1	Neuron 2	Neuron 3	Neuron 4	Neuron 5	Neuron 6	Bulk
As	0	0	0	0	0	0	0		As	0	0	0	0	0	0	0		As	0	0	0	0	0	0	0		As	1.0198	1.0198	2.00998	1.0198	1.0198	1.0198	0.360555		As	1.8	1.9	2.3	1.8	2	1.9	0.41
Au	0	0	0	0	0	0	0		Au	0	0	0	0	0	0	0		Au	0	0	0	0	0	0	0		Au	2.02237	2.02237	2.02237	1.04403	2.02237	2.02237	0.583095		Au	2.8	3	3.5	2.7	3.2	2.9	0.64
Br	0.425502	0.4329	0.412979	0.312587	0.40063	0.501093	0.39986		Br	0.0659734	0.0792293	0.0756888	0.0643223	0.0734695	0.0845224	0.026839		Br	6	5.6	5.6	4.5	5.6	5.5	5.7		Br	0.921954	1.0198	1.0198	0.921954	1.0198	0.921954	0.360555		Br	1.6	1.7	2	1.7	1.8	1.7	0.37
Ca	47.3016	42.517	34.9558	36.9547	36.4859	34.3477	97.0186		Ca	2.09272	2.15996	2.40193	1.75326	1.9598	2.02719	2.27207		Ca	667	550	474	532	510	377	1383		Ca	26.0768	26.0768	31.0644	23.0868	25.0799	21.095	9.21954		Ca	21	24	29	23	26	22	5.2
Cl	1035.95	1035.71	982.227	984.718	982.687	1029.25	981.761		Cl	38.427	36.5298	41.8784	36.1412	35.2131	40.815	37.2975		Cl	14608	13398	13319	14176	13736	11297	13995		Cl	449.542	404.401	496.814	443.644	392.658	394.614	428.911		Cl	74	101	119	90	109	85	20
Co	0	0	0	0	0	0	0		Co	na	na	na	na	na	na	na		Co	0	0	0	0	0	0	0		Co	2.03961	2.03961	2.03961	2.03961	2.03961	2.03961	0.806226		Co	2.8	2.9	3.4	2.8	3.2	2.8	0.63
Cr	0	0.533395	0.730088	0.0625174	0	0.537536	0.0631357		Cr	0	0.240212	0.301205	0.215677	0	0.283055	0.0898481		Cr	0	6.9	9.9	0.9	0	5.9	0.9		Cr	3.10483	3.10483	4.07922	3.10483	4.07922	3.10483	1.28062		Cr	5.1	5.2	6.3	5.3	5.8	5.2	1.2
Cu	14.077	12.6391	15.3761	16.4976	21.355	16.1716	16.8713		Cu	0.361185	0.327423	0.43366	0.421258	0.584011	0.408892	0.433528		Cu	198.5	163.5	208.5	237.5	298.5	177.5	240.5		Cu	3.00666	3.00666	4.005	4.005	5.004	3.00666	3.00666		Cu	3	3	3.7	3	3.4	2.9	0.66
Fe	16.5946	24.5053	13.3481	17.7827	13.7359	4.73761	14.8018		Fe	0.565046	0.66254	0.541779	0.556117	0.541121	0.41704	0.417611		Fe	234	317	181	256	192	52	211		Fe	6.32456	6.32456	6.32456	6.32456	6.32456	4.47214	3.60555		Fe	3.2	3.4	4	3.3	3.7	3.3	0.74
Hg	0	0	0	0	0	0	0		Hg	na	na	na	na	na	na	na		Hg	0	0	0	0	0	0	0		Hg	1.0198	1.0198	2.00998	1.0198	1.0198	1.0198	0.447214		Hg	2.6	2.8	3.3	2.6	2.9	2.7	0.59
K	1000	1000	1000	1000	1000	1000	1000		K	29.2879	25.8041	29.205	27.1161	30.5573	26.5473	31.7491		K	14101	12936	13560	14396	13978	10976	14255		K	292.027	236.034	280.029	276.029	302.026	206.039	320.025		K	27	32	40	31	35	29	6.8
Mn	0.425502	0.386518	0.589971	0	0	0.455539	0		Mn	0.217143	0.161569	0.225949	na	na	0.190431	na		Mn	6	5	8	0	0	5	0		Mn	3.05941	2.08806	3.05941	2.08806	3.05941	2.08806	1		Mn	4.2	4.4	5.2	4.4	4.8	4.2	0.97
Ni	0	0	0	0	0	0	0		Ni	0	0	0	0	0	0	0		Ni	0	0	0	0	0	0	0		Ni	2.02237	2.02237	2.02237	1.04403	2.02237	1.04403	0.583095		Ni	3.3	3.5	4.1	3.4	3.9	3.4	0.76
P	527.48	270.254	432.227	355.099	444.627	519.133	395.3		P	91.4838	104.13	100.513	82.7551	93.0054	110.189	67.4315		P	7438	3496	5861	5112	6215	5698	5635		P	1280.78	1345.52	1357.57	1187.3	1293.07	1204.69	952.875		P	395	595	701	507	618	477	114
Pb	0	0.463822	0.663717	0	0	0.455539	0.210452		Pb	na	0.240164	0.301139	na	na	0.283004	0.089961		Pb	0	6	9	0	0	5	3		Pb	3.10483	3.10483	4.07922	3.10483	3.10483	3.10483	1.28062		Pb	3.6	3.8	4.5	3.6	4.1	3.8	0.82
Pt	0	0	0	0	0	0	0		Pt	na	na	na	na	na	na	na		Pt	0	0	0	0	0	0	0		Pt	2.00998	2.00998	2.00998	2.00998	2.00998	2.00998	0.538516		Pt	3	3.2	3.8	3	3.4	3.1	0.68
Rb	0	0	0	0	0	0	0		Rb	na	na	na	na	na	na	na		Rb	0	0	0	0	0	0	0		Rb	3.16228	3.16228	3.16228	3.16228	3.16228	3.16228	1.41421		Rb	2.4	2.5	3	2.4	2.7	2.4	0.54
S	696.05	549.552	744.322	716.31	706.825	622.722	621.045		S	74.557	83.3929	78.8641	80.078	73.0611	76.9802	59.2208		S	9815	7109	10093	10312	9880	6835	8853		S	1031.49	1070.94	1048.89	1135.72	998.686	835.137	820.463		S	160	221	259	193	230	184	44
Se	0.496419	0.255102	0.530973	0.548764	0.300472	0.273324	0.470011		Se	0.0650357	0.070156	0.0749209	0.0637761	0.0721903	0.0917059	0.0245653		Se	7	3.3	7.2	7.9	4.2	3	6.7		Se	0.905539	0.905539	1.00499	0.905539	1.00499	1.00499	0.316228		Se	1.7	1.8	2.2	1.7	2	1.8	0.4
Ti	0.950287	0	0	0	0	0	0.0982112		Ti	0.358583	0	0	0	0	0	0.0856584		Ti	13.4	0	0	0	0	0	1.4		Ti	5.04876	5.04876	7.03491	5.04876	5.04876	5.04876	1.22066		Ti	9.1	9.8	12	9.7	11	9.4	2.2
Zn	8.82916	11.6342	8.88643	8.57877	8.54915	7.15197	14.9772		Zn	0.231844	0.314778	0.287822	0.215756	0.234094	0.227066	0.364606		Zn	124.5	150.5	120.5	123.5	119.5	78.5	213.5		Zn	2.00998	3.00666	3.00666	2.00998	2.00998	2.00998	2.00998		Zn	2.5	2.7	3.1	2.5	2.9	2.6	0.57

## Sheet: Sheet7
P7 LC (K-normed)	Neuron 1	Neuron 2	Neuron 3	Neuron 4	Neuron 5	Neuron 6	Bulk		Error bars	Neuron 1	Neuron 2	Neuron 3	Neuron 4	Neuron 5	Neuron 6	Bulk		Areal density (ngcm-2)	Neuron 1	Neuron 2	Neuron 3	Neuron 4	Neuron 5	Neuron 6	Bulk		Error (ngcm-2)	Neuron 1	Neuron 2	Neuron 3	Neuron 4	Neuron 5	Neuron 6	Bulk		MDL (ngcm-2)	Neuron 1	Neuron 2	Neuron 3	Neuron 4	Neuron 5	Neuron 6	Bulk
As	0	0	0	0	0	0	0		As	na	na	na	na	na	na	na		As	0	0	0	0	0	0	0		As	1.04403	1.04403	1.04403	1.04403	1.04403	1.04403	0.5		As	1.7	1.9	1.8	1.7	1.8	1.7	0.42
Au	0	0	0	0	0	0	0		Au	0	0	0	0	0	0	na		Au	0	0	0	0	0	0	0		Au	1.07703	1.07703	1.07703	1.07703	1.07703	1.07703	0.640312		Au	2.5	3	2.7	2.5	2.8	2.6	0.64
Br	1.01487	0.817566	0.80485	0.7034	1.1471	0.753805	0.84473		Br	0.133436	0.120332	0.0977865	0.0994094	0.140098	0.132062	0.0510708		Br	7.1	7	7.7	6.6	8.5	5.3	6.3		Br	0.921954	1.0198	0.921954	0.921954	1.0198	0.921954	0.360555		Br	1.5	1.7	1.7	1.5	1.7	1.5	0.38
Ca	50.3145	45.9005	44.2145	43.3763	51.6869	44.2327	46.125		Ca	2.78913	2.75329	2.386	2.63051	3.45798	2.73543	1.23579		Ca	352	393	423	407	383	311	344		Ca	18.1108	22.0907	21.095	23.0868	24.0832	18.1108	6.32456		Ca	20	24	22	20	23	21	5
Cl	1261.15	1163.51	1110.8	1075.46	1124.7	1018.06	1122.69		Cl	54.6572	46.2171	41.6151	40.073	45.0499	43.2094	42.8915		Cl	8823	9962	10627	10091	8334	7158	8373		Cl	336.268	336.268	332.415	307.467	274.192	264.766	275.136		Cl	87	103	91	88	95	90	21
Co	0	0	0	0	0	0	0		Co	na	na	na	na	na	na	na		Co	0	0	0	0	0	0	0		Co	2.06155	2.06155	1.11803	2.06155	2.06155	1.11803	0.707107		Co	2.4	2.8	2.7	2.6	2.8	2.5	0.62
Cr	1.11492	0.0934361	0.397199	0	0	0.540464	0.0268168		Cr	0.448288	0.365818	0.327487	0	0	0.445611	0.16146		Cr	7.8	0.8	3.8	0	0	3.8	0.2		Cr	3.13209	3.13209	3.13209	3.13209	3.13209	3.13209	1.20416		Cr	4.6	5.3	5.1	4.7	5.4	4.8	1.2
Cu	0	0	0	1.28957	0	0	0		Cu	0	0	0	0.221446	0	0	0		Cu	0	0	0	12.1	0	0	0		Cu	1.11803	2.06155	1.11803	2.06155	2.06155	1.11803	0.707107		Cu	2.5	3	2.8	2.6	2.9	2.6	0.64
Fe	8.71927	6.77412	7.94397	43.8026	8.63698	7.39582	11.5312		Fe	0.664075	0.541241	0.495319	1.15628	0.634967	0.535414	0.440829		Fe	61	58	76	411	64	52	86		Fe	4.47214	4.47214	4.47214	6.32456	4.47214	3.60555	2.82843		Fe	2.9	3.4	3.2	3	3.4	3	0.74
Hg	0	0	0	0	0	0	0		Hg	na	na	na	na	na	na	na		Hg	0	0	0	0	0	0	0		Hg	1.04403	1.04403	1.04403	1.04403	1.04403	1.04403	0.5		Hg	2.4	2.8	2.6	2.4	2.6	2.4	0.6
K	1000	1000	1000	1000	1000	1000	1000		K	29.1791	29.6121	29.1584	30.3324	32.3104	29.4352	27.5607		K	6996	8562	9567	9383	7410	7031	7458		K	144.347	179.279	197.254	201.249	169.296	146.342	145.344		K	28	33	30	28	31	29	7
Mn	0.571755	0.934361	0.52263	0.852606	0.809717	0.711136	0.576562		Mn	0.303112	0.248257	0.221749	0.226569	0.286558	0.301737	0.124129		Mn	4	8	5	8	6	5	4.3		Mn	2.11896	2.11896	2.11896	2.11896	2.11896	2.11896	0.921954		Mn	3.8	4.4	4.1	3.9	4.4	3.8	0.97
Ni	0	0	0	0	0	0	0		Ni	0	0	0	0	0	0	0		Ni	0	0	0	0	0	0	0		Ni	2.03961	1.07703	1.07703	1.07703	1.07703	1.07703	0.565685		Ni	2.8	3.4	3.2	3	3.3	2.9	0.74
P	439.68	334.384	352.148	524.353	553.711	445.456	534.46		P	185.455	152.783	133.617	133.651	176.63	189.883	146.767		P	3076	2863	3369	4920	4103	3132	3986		P	1295.89	1306.75	1276.43	1249.6	1305.47	1333.48	1091.83		P	507	611	530	517	548	533	125
Pb	1.57233	0.817566	0.52263	1.27891	0.944669	0.284455	1.20676		Pb	0.453175	0.369735	0.330716	0.338136	0.427304	0.449801	0.191077		Pb	11	7	5	12	7	2	9		Pb	3.16228	3.16228	3.16228	3.16228	3.16228	3.16228	1.41421		Pb	3.4	3.9	3.7	3.4	3.8	3.4	0.85
Pt	0	0	0	0	0	0	0		Pt	na	na	na	na	na	na	na		Pt	0	0	0	0	0	0	0		Pt	1.04403	2.02237	1.04403	1.04403	2.02237	1.04403	0.5		Pt	2.6	3.2	2.9	2.7	3	2.7	0.68
Rb	1.28645	1.16795	0.940734	1.27891	1.07962	0.853364	1.38107		Rb	0.320721	0.262304	0.234531	0.239884	0.30277	0.318525	0.182389		Rb	9	10	9	12	8	6	10.3		Rb	2.23607	2.23607	2.23607	2.23607	2.23607	2.23607	1.34536		Rb	2.3	2.5	2.5	2.3	2.6	2.2	0.55
S	882.933	956.669	1108.81	1249.39	1207.83	1219.03	1084.47		S	101.561	96.4425	97.5239	87.5163	109.609	114.16	77.7353		S	6177	8191	10608	11723	8950	8571	8088		S	698.994	807.733	907.013	781.724	786.039	782.586	557.911		S	187	223	196	188	203	193	46
Se	0.200114	0.443822	0.794397	0.852606	1.17409	0.753805	0.589971		Se	0.131848	0.10808	0.0977502	0.0999452	0.140215	0.118328	0.0396293		Se	1.4	3.8	7.6	8	8.7	5.3	4.4		Se	0.921954	0.921954	0.921954	0.921954	1.0198	0.824621	0.282843		Se	1.6	1.9	1.8	1.6	1.8	1.6	0.41
Ti	0	0	0	0	0	0	0.0536337		Ti	0	0	0	0	0	0	0.189627		Ti	0	0	0	0	0	0	0.4		Ti	4.12311	5.09902	5.09902	4.12311	5.09902	5.09902	1.41421		Ti	8.7	9.9	9.4	8.7	9.9	9	2.2
Zn	3.63065	3.55057	3.70022	4.19908	2.75304	3.47035	3.67391		Zn	0.298624	0.247627	0.224736	0.233596	0.154297	0.165126	0.124715		Zn	25.4	30.4	35.4	39.4	20.4	24.4	27.4		Zn	2.02237	2.02237	2.02237	2.02237	1.04403	1.04403	0.761577		Zn	2.1	2.5	2.3	2.2	2.4	2.2	0.55
